# Supplementary material for: Synonymous Co-Variation across the E1/E2 Gene Junction of Hepatitis C Virus Defines Virion Fitness
Source: PLoS One. 2016 Nov 23;11(11):e0167089. doi: 10.1371/journal.pone.0167089 (PMC5120871; doi:10.1371/journal.pone.0167089)
Supplement: S1 Table — (XLSX) [file pone.0167089.s002.xlsx]

## Sheet: Sheet1
S1 Table. Initial sequence numbers and lineage frequencies
Sample	L1a			L1b			L1c			L2			Combined
	Sequencesa	%b		Sequences	%		Sequences	%		Sequences	%		%c
1	56	59.5		42	21.4		14	10.7		3	0.66649		92.2665
2	70	51.6		64	34		0	0		5	4.25416		89.8542
3	27	29.9		21	38.7		0	0		13	26.5249		95.1249
4	42	54.5		30	10.5		0	0		14	26.8092		91.8092
5	12	5.7		61	25.6		26	59.2		0	0		90.5
6	12	35.9		39	53.6		1	0.2		1	0.7109		90.4109
7	0	0		14	96.5		0	0		2	2.46917		98.9692
8	31	51		17	24.1		0	0		8	20.875		95.975
9	1	1.2		2	1.5		0	0		17	95.7218		98.4218
10	0	0		0	0		0	0		24	99.164		99.164
aInitial number of unique sequences above a sample specific frequency of 0.1% available for analysis
bPercentage proportion of the sample space for that time point
cCombined percentages omits sequences below 0.1% and recombinants that were removed from the original data
