# Supplementary material for: Synonymous Co-Variation across the E1/E2 Gene Junction of Hepatitis C Virus Defines Virion Fitness
Source: PLoS One. 2016 Nov 23;11(11):e0167089. doi: 10.1371/journal.pone.0167089 (PMC5120871; doi:10.1371/journal.pone.0167089)
Supplement: S2 Table — (XLSX) [file pone.0167089.s003.xlsx]

## Sheet: Enumerated_L1a_signif_sites_all
S2 Table. Frequency of codon changes among co-evolutionary sites observed in L1a sequences
Mutationl Change	Pairwise Change Observed Among 251 Input Sequences	Site 1	Unique Codons Site 1	Site 1 Dominant Codon	Site 1 Dominant Codon %	Site 1 Alternate Codon	Site 1 Alternate Codon %	Site 2	Unique Codons Site 2	Site 2 Dominant Codon	Site 2 Dominant Codon %	Site 2 Alterte Codon	Site 2 Alternate Codon %
Nonsynon	112	384	2	GGG	99.1071	GGA	0.892857	386	2	ATC	97.3214	ATT	2.67857
Nonsynon	111	384	2	GGG	99.0991	GGA	0.900901	397	4	AGT	47.7477	AAT	40.5405
Nonsynon	111	384	2	GGG	99.0991	GGA	0.900901	403	2	CTT	99.0991	CTC	0.900901
Nonsynon	111	386	2	ATC	97.2973	ATT	2.7027	403	2	CTT	99.0991	CTC	0.900901
Nonsynon	111	386	2	ATC	97.2973	ATT	2.7027	397	4	AGT	47.7477	AAT	40.5405
Nonsynon	107	384	2	GGG	99.0654	GGA	0.934579	401	4	GGA	88.785	GCG	9.34579
Nonsynon	111	384	2	GGG	99.0991	GGA	0.900901	391	2	GTG	93.6937	GTA	6.30631
Nonsynon	107	386	2	ATC	97.1963	ATT	2.80374	401	4	GGA	88.785	GCG	9.34579
Nonsynon	111	391	2	GTG	93.6937	GTA	6.30631	403	2	CTT	99.0991	CTC	0.900901
Nonsynon	110	397	4	AGT	47.2727	AAT	40.9091	403	2	CTT	99.0909	CTC	0.909091
Nonsynon	106	401	3	GGA	89.6226	GCG	9.43396	403	2	CTT	99.0566	CTC	0.943396
Nonsynon	111	386	2	ATC	97.2973	ATT	2.7027	391	2	GTG	93.6937	GTA	6.30631
Mixed	112	367	1	AAT	100			384	2	GGG	99.1071	GGA	0.892857
Nonsynon	106	397	4	AGT	50	AAT	37.7358	401	4	GGA	88.6792	GCG	9.43396
Mixed	112	367	1	AAT	100			386	2	ATC	97.3214	ATT	2.67857
Nonsynon	110	391	2	GTG	93.6364	GTA	6.36364	397	4	AGT	47.2727	AAT	40.9091
Mixed	111	367	1	AAT	100			403	2	CTT	99.0991	CTC	0.900901
Mixed	109	366	1	GCT	100			384	2	GGG	99.0826	GGA	0.917431
Nonsynon	106	391	2	GTG	93.3962	GTA	6.60377	401	3	GGA	89.6226	GCG	9.43396
Mixed	111	367	1	AAT	100			397	4	AGT	47.7477	AAT	40.5405
Synon	112	366	1	GCT	100			367	1	AAT	100
Mixed	109	366	1	GCT	100			386	2	ATC	97.2477	ATT	2.75229
Mixed	107	367	1	AAT	100			401	4	GGA	88.785	GCG	9.34579
Mixed	108	366	1	GCT	100			403	2	CTT	99.0741	CTC	0.925926
Nonsynon	112	384	2	GGG	99.1071	GGA	0.892857	408	2	AAG	99.1071	AGG	0.892857
Mixed	111	367	1	AAT	100			391	2	GTG	93.6937	GTA	6.30631
Mixed	108	366	1	GCT	100			397	4	AGT	47.2222	AAT	40.7407
Nonsynon	112	386	2	ATC	97.3214	ATT	2.67857	408	2	AAG	99.1071	AGG	0.892857
Nonsynon	112	397	4	AGT	48.2143	AAT	40.1786	408	2	AAG	98.2143	AGG	1.78571
Mixed	109	366	1	GCT	100			391	3	GTG	93.578	GTA	5.50459
Nonsynon	111	403	2	CTT	99.0991	CTC	0.900901	408	1	AAG	100
Mixed	104	366	1	GCT	100			401	4	GGA	89.4231	GCG	8.65385
Nonsynon	107	401	4	GGA	88.785	GCG	9.34579	408	2	AAG	99.0654	AGG	0.934579
Mixed	113	367	1	AAT	100			408	2	AAG	98.2301	AGG	1.76991
Nonsynon	111	391	2	GTG	93.6937	GTA	6.30631	408	1	AAG	100
Mixed	110	366	1	GCT	100			408	2	AAG	98.1818	AGG	1.81818
Mixed	98	377	1	CTC	100			384	2	GGG	98.9796	GGA	1.02041
Mixed	98	377	1	CTC	100			403	2	CTT	98.9796	CTC	1.02041
Mixed	95	377	1	CTC	100			401	2	GGA	98.9474	GCG	1.05263
Mixed	98	377	1	CTC	100			386	2	ATC	96.9388	ATT	3.06122
Synon	100	367	1	AAT	100			377	1	CTC	100
Mixed	97	377	1	CTC	100			397	4	AGT	53.6082	AAT	32.9897
Synon	98	366	1	GCT	100			377	1	CTC	100
Mixed	98	377	1	CTC	100			391	1	GTG	100
Synon	27	363	1	AGT	100			378	1	TTT	100
Synon	20	329	1	ACA	100			332	1	TTG	100
Synon	87	377	2	CTC	97.7011	CTG	2.29885	418	1	GGA	100
Nonsynon	77	349	5	GCC	89.6104	ACC	5.19481	401	3	GGA	90.9091	GCG	7.79221
Mixed	98	377	1	CTC	100			408	1	AAG	100
Mixed	86	401	2	GGA	98.8372	GCG	1.16279	418	1	GGA	100
Nonsynon	77	349	5	GCC	89.6104	ACC	5.19481	384	2	GGG	98.7013	GGA	1.2987
Nonsynon	57	349	3	GCC	89.4737	ACC	7.01754	404	1	ACC	100
Nonsynon	77	349	5	GCC	89.6104	ACC	5.19481	386	1	ATC	100
Mixed	79	349	5	GCC	88.6076	ACC	5.06329	367	1	AAT	100
Mixed	86	384	2	GGG	98.8372	GGA	1.16279	418	1	GGA	100
Mixed	86	403	2	CTT	98.8372	CTC	1.16279	418	1	GGA	100
Nonsynon	76	349	5	GCC	89.4737	ACC	5.26316	403	2	CTT	98.6842	CTC	1.31579
Mixed	86	386	2	ATC	97.6744	ATT	2.32558	418	1	GGA	100
Mixed	87	391	3	GTG	97.7011	GTA	1.14943	418	1	GGA	100
Nonsynon	76	349	5	GCC	89.4737	ACC	5.26316	397	4	AGT	69.7368	AAT	13.1579
Nonsynon	76	349	5	GCC	89.4737	ACC	5.26316	391	2	GTG	92.1053	GTA	7.89474
Mixed	85	397	4	AGT	54.1176	AAT	31.7647	418	1	GGA	100
Mixed	75	349	5	GCC	88	ACC	5.33333	366	1	GCT	100
Synon	86	367	1	AAT	100			418	1	GGA	100
Mixed	71	349	5	GCC	87.3239	ACC	5.6338	377	1	CTC	100
Synon	84	366	1	GCT	100			418	1	GGA	100
Nonsynon	77	349	5	GCC	89.6104	ACC	5.19481	408	2	AAG	98.7013	AGG	1.2987
Mixed	87	408	2	AAG	98.8506	AGG	1.14943	418	1	GGA	100
Mixed	59	377	1	CTC	100			404	1	ACC	100
Mixed	64	349	5	GCC	89.0625	ACC	4.6875	418	1	GGA	100
Nonsynon	56	401	1	GGA	100			404	1	ACC	100
Mixed	53	404	1	ACC	100			418	1	GGA	100
Nonsynon	5	393	1	GGC	100			400	1	GCT	100
Nonsynon	56	384	2	GGG	98.2143	GGA	1.78571	404	1	ACC	100
Nonsynon	56	403	2	CTT	98.2143	CTC	1.78571	404	1	ACC	100
Nonsynon	57	391	2	GTG	98.2456	GCA	1.75439	404	1	ACC	100
Nonsynon	56	386	1	ATC	100			404	1	ACC	100
Mixed	56	366	1	GCT	100			404	1	ACC	100
Mixed	57	367	1	AAT	100			404	1	ACC	100
Nonsynon	55	397	3	AGT	89.0909	AAG	5.45455	404	1	ACC	100
Nonsynon	56	404	1	ACC	100			408	1	AAG	100
