# Supplementary material for: Synonymous Co-Variation across the E1/E2 Gene Junction of Hepatitis C Virus Defines Virion Fitness
Source: PLoS One. 2016 Nov 23;11(11):e0167089. doi: 10.1371/journal.pone.0167089 (PMC5120871; doi:10.1371/journal.pone.0167089)
Supplement: S3 Table — (XLSX) [file pone.0167089.s004.xlsx]

## Sheet: Enumerated_L1a_signif_sites_all
S3 Table. Frequency of codon changes among co-evolutionary sites observed in L1b sequences
Mutationl Change	Pairwise Change Observed Among 290 Input Sequences	Site 1	Unique Codons Site 1	Site 1 Dominant Codon	Site 1 Dominant Codon %	Site 1 Alternate Codon	Site 1 Alternate Codon %	Site 2	Unique Codons Site 2	Site 2 Dominant Codon	Site 2 Dominant Codon %	Site 2 Alternate Codon	Site 2 Alternate Codon %
Mixed	108	377	1	CTC	100			384	3	AGG	96.2963	CGG	1.85185
Synon	35	359	1	GTA	100			363	1	AGT	100
Mixed	37	363	1	AGT	100			379	1	GCG	100
Mixed	34	359	1	GTA	100			379	1	GCG	100
Mixed	108	377	1	CTC	100			385	1	GCC	100
Nonsynon	108	384	3	AGG	96.2963	CGG	1.85185	385	1	GCC	100
Nonsynon	130	404	5	AGC	50	ACA	29.2308	405	9	CCC	28.4615	TTC	20.7692
Synon	38	363	1	AGT	100			415	1	AAT	100
Mixed	39	379	2	GCG	97.4359	GTA	2.5641	415	1	AAT	100
Mixed	38	363	1	AGT	100			403	1	TTA	100
Synon	38	342	1	GGC	100			363	1	AGT	100
Nonsynon	128	399	3	CTC	50.7812	GTC	45.3125	405	7	CCC	28.9062	TTC	26.5625
Synon	46	351	1	GGT	100			411	2	CTG	97.8261	CTA	2.17391
Synon	48	342	1	GGC	100			415	1	AAT	100
Synon	35	359	1	GTA	100			415	1	AAT	100
Mixed	35	359	1	GTA	100			403	1	TTA	100
Synon	47	329	1	ACG	100			342	1	GGC	100
Nonsynon	37	379	1	GCG	100			403	1	TTA	100
Synon	34	342	1	GGC	100			359	1	GTA	100
Mixed	37	342	1	GGC	100			379	1	GCG	100
Nonsynon	147	397	5	AGT	68.0272	AAT	27.8912	405	9	CCC	25.1701	TTC	23.1293
Nonsynon	130	397	3	AGT	65.3846	AAT	31.5385	404	5	AGC	50	ACA	29.2308
Synon	33	329	1	ACG	100			363	1	AGT	100
Synon	59	377	1	CTC	100			411	2	CTG	98.3051	CTA	1.69492
Mixed	59	384	2	AGG	96.6102	AAG	3.38983	411	2	CTG	98.3051	CTA	1.69492
Mixed	49	345	1	GTG	100			390	3	TCC	46.9388	GCC	46.9388
Mixed	34	329	1	ACG	100			379	2	GCG	94.1176	GCT	5.88235
Nonsynon	95	349	3	GCT	94.7368	GCC	3.15789	385	2	GCC	74.7368	CCC	25.2632
Mixed	67	342	1	GGC	100			399	2	CTC	94.0299	GTC	5.97015
Nonsynon	65	403	2	TTA	58.4615	TTC	41.5385	404	4	ACA	58.4615	CAC	36.9231
Nonsynon	104	399	2	CTC	62.5	GTC	37.5	404	3	AGC	62.5	ACA	36.5385
Synon	25	327	1	AGC	100			351	1	GGT	100
Mixed	36	337	1	GTC	100			359	1	GTA	100
Synon	29	329	1	ACG	100			359	1	GTA	100
Mixed	37	337	1	GTC	100			363	1	AGT	100
Synon	24	345	1	GTG	100			389	2	GGT	95.8333	GGA	4.16667
Mixed	60	404	2	ACA	63.3333	AGC	36.6667	415	1	AAT	100
Mixed	60	399	2	CTC	81.6667	GTC	18.3333	415	1	AAT	100
Mixed	63	342	1	GGC	100			404	2	ACA	58.7302	AGC	41.2698
Synon	53	351	1	GGT	100			377	1	CTC	100
Nonsynon	38	337	1	GTC	100			379	1	GCG	100
Mixed	53	351	1	GGT	100			384	2	AGG	98.1132	AAG	1.88679
Synon	10	366	1	GCC	100			414	1	ATC	100
Mixed	38	403	1	TTA	100			415	1	AAT	100
Mixed	60	385	2	GCC	98.3333	CCC	1.66667	411	2	CTG	98.3333	CTA	1.66667
Mixed	37	390	1	GCC	100			409	1	CAG	100
Mixed	52	349	2	GCT	98.0769	GCC	1.92308	411	2	CTG	98.0769	CTA	1.92308
Synon	22	378	1	TTC	100			411	1	CTG	100
Mixed	17	359	1	GTA	100			392	2	GTG	88.2353	CCG	11.7647
Mixed	51	349	2	GCT	98.0392	GCC	1.96078	351	1	GGT	100
Nonsynon	120	397	5	AGT	80.8333	AAT	15	399	2	CTC	54.1667	GTC	45.8333
Synon	13	409	1	CAG	100			410	1	AAT	100
Nonsynon	66	403	2	TTA	57.5758	TTC	42.4242	405	6	CCC	56.0606	GCC	19.697
Synon	21	351	1	GGT	100			378	1	TTC	100
Mixed	67	342	1	GGC	100			405	6	CCC	53.7313	ACC	35.8209
Synon	34	329	1	ACG	100			415	1	AAT	100
Mixed	37	342	1	GGC	100			403	1	TTA	100
Synon	21	327	1	AGC	100			411	2	CTG	95.2381	CTA	4.7619
Mixed	23	389	1	GGT	100			403	1	TTC	100
Mixed	40	363	1	AGT	100			404	2	ACA	95	AGC	5
Mixed	13	366	1	GCC	100			398	2	CGC	92.3077	CGT	7.69231
Mixed	48	345	1	GTG	100			404	3	CAC	50	AGC	45.8333
Mixed	40	363	1	AGT	100			399	2	CTC	97.5	GTC	2.5
Mixed	25	327	1	AGC	100			337	1	GTC	100
Mixed	60	405	5	CCC	61.6667	ACC	18.3333	415	1	AAT	100
Nonsynon	72	349	2	GCT	98.6111	GCC	1.38889	384	2	AGG	98.6111	AAG	1.38889
Synon	13	345	1	GTG	100			410	1	AAT	100
Mixed	28	327	1	AGC	100			349	2	GCT	96.4286	GCC	3.57143
Nonsynon	16	379	1	GCG	100			392	2	GTG	93.75	GCA	6.25
Mixed	37	359	1	GTA	100			399	2	CTC	94.5946	GTC	5.40541
Mixed	71	349	2	GCT	98.5915	GCC	1.40845	377	1	CTC	100
Mixed	15	363	1	AGT	100			392	1	GTG	100
Mixed	53	351	1	GGT	100			385	1	GCC	100
Synon	27	327	1	AGC	100			377	1	CTC	100
Mixed	27	327	1	AGC	100			384	1	AGG	100
Nonsynon	41	398	5	CGC	51.2195	AAC	41.4634	399	3	GTC	85.3659	GTA	12.1951
Synon	14	329	1	ACG	100			365	1	CAG	100
Mixed	39	404	3	AGC	94.8718	GAT	2.5641	409	1	CAG	100
Nonsynon	66	397	3	AGT	62.1212	AAT	34.8485	403	2	TTA	57.5758	TTC	42.4242
Mixed	32	329	1	ACG	100			403	1	TTA	100
Mixed	11	398	2	AAC	90.9091	AAT	9.09091	410	1	AAT	100
Mixed	67	342	1	GGC	100			397	2	AGT	98.5075	AGG	1.49254
Mixed	39	399	1	GTC	100			409	1	CAG	100
Nonsynon	81	390	4	GCC	65.4321	TCC	28.3951	405	6	TTC	40.7407	TAC	25.9259
Nonsynon	40	379	2	GCG	97.5	GTA	2.5	399	3	CTC	95	GTC	2.5
Synon	9	341	2	CCG	88.8889	CCT	11.1111	347	1	CTA	100
Mixed	35	359	1	GTA	100			404	1	ACA	100
Mixed	51	345	1	GTG	100			405	6	TAC	25.4902	GCC	25.4902
Nonsynon	23	337	1	GTC	100			392	4	GTG	65.2174	GCA	17.3913
Mixed	39	337	2	GTC	97.4359	GCT	2.5641	415	1	AAT	100
Nonsynon	39	379	2	GCG	97.4359	GTA	2.5641	404	2	ACA	94.8718	AGC	5.12821
Mixed	50	329	1	ACG	100			404	2	ACA	64	AGC	36
Nonsynon	40	337	2	GTC	97.5	TTT	2.5	403	2	TTA	92.5	TTC	7.5
Mixed	50	329	1	ACG	100			399	2	CTC	96	GTC	4
Mixed	18	398	3	AAC	88.8889	CGC	5.55556	409	1	CAG	100
Synon	2	421	1	CAT	100			422	1	ATA	100
Mixed	27	345	1	GTG	100			403	1	TTC	100
Nonsynon	31	390	2	GCC	93.5484	GGC	6.45161	398	4	AAC	51.6129	CGC	41.9355
Nonsynon	28	392	4	GTG	57.1429	GCA	21.4286	399	3	CTC	53.5714	GTC	28.5714
Synon	20	345	1	GTG	100			409	1	CAG	100
Nonsynon	14	392	4	GCA	42.8571	CCG	35.7143	398	3	CGC	71.4286	AAC	21.4286
Mixed	40	363	1	AGT	100			405	4	CCC	92.5	TTC	2.5
Mixed	10	398	2	CGC	90	CGT	10	414	1	ATC	100
Mixed	60	397	1	AGT	100			415	1	AAT	100
Synon	13	342	1	GGC	100			365	1	CAG	100
Synon	3	367	1	AAC	100			381	1	GTC	100
Mixed	28	327	1	AGC	100			385	2	GCC	96.4286	CCC	3.57143
Synon	10	329	1	ACG	100			332	1	TTA	100
Nonsynon	42	398	5	CGC	52.381	AAC	40.4762	405	4	TAC	66.6667	TTC	28.5714
Synon	12	363	1	AGT	100			373	1	TTG	100
Mixed	37	359	1	GTA	100			405	3	CCC	91.8919	TTC	5.40541
