# Supplementary material for: Synonymous Co-Variation across the E1/E2 Gene Junction of Hepatitis C Virus Defines Virion Fitness
Source: PLoS One. 2016 Nov 23;11(11):e0167089. doi: 10.1371/journal.pone.0167089 (PMC5120871; doi:10.1371/journal.pone.0167089)
Supplement: S4 Table — (XLSX) [file pone.0167089.s005.xlsx]

## Sheet: L1a_signif_sites_odds_rat
S4 Table. Odds of participation in a significant co-evolutionary events in L1a sequences ranked in order of p-value
Available sequences	Mutation Typea	p-value (FDR corrected)b	Site 1	Site 2	Total Changes Site 1c	Total Changes Site 2	Total Paired Changes	Odds of mutation participating in a pairwise change		Combined Odds
								Site 1	Site2
251	Nonsymonymous	5.92e-15	384	386	112	113	112	1	0.99115	0.994
	Nonsymonymous	5.92e-15	384	397	112	113	111	0.991071	0.982301	0.986686
	Nonsymonymous	5.92e-15	384	403	112	112	111	0.991071	0.991071	0.991071
	Nonsymonymous	5.92e-15	386	403	113	112	111	0.982301	0.991071	0.986686
	Nonsymonymous	7.77e-15	386	397	113	113	111	0.982301	0.982301	0.982301
	Nonsymonymous	7.77e-15	384	401	112	107	107	0.955357	1	0.977679
	Nonsymonymous	8.99e-15	384	391	112	115	111	0.991071	0.965217	0.978144
	Nonsymonymous	8.99e-15	386	401	113	107	107	0.946903	1	0.973451
	Nonsymonymous	8.99e-15	391	403	115	112	111	0.965217	0.991071	0.978144
	Nonsymonymous	8.99e-15	397	403	113	112	110	0.973451	0.982143	0.977797
	Nonsymonymous	1.17e-14	401	403	107	112	106	0.990654	0.946429	0.968541
	Nonsymonymous	1.46e-14	386	391	113	115	111	0.982301	0.965217	0.973759
	Mixed	1.57e-14	367	384	118	112	112	0.949153	1	0.974576
	Nonsymonymous	1.75e-14	397	401	113	107	106	0.938053	0.990654	0.964354
	Mixed	2.67e-14	367	386	118	113	112	0.949153	0.99115	0.970151
	Nonsymonymous	3.35e-14	391	397	115	113	110	0.956522	0.973451	0.964987
	Mixed	3.65e-14	367	403	118	112	111	0.940678	0.991071	0.965875
	Mixed	4.54e-14	366	384	115	112	109	0.947826	0.973214	0.96052
	Nonsymonymous	4.54e-14	391	401	115	107	106	0.921739	0.990654	0.956197
	Mixed	6e-14	367	397	118	113	111	0.940678	0.982301	0.961489
	Symonymous	7.08e-14	366	367	115	118	112	0.973913	0.949153	0.961533
	Mixed	7.33e-14	366	386	115	113	109	0.947826	0.964602	0.956214
	Mixed	7.83e-14	367	401	118	107	107	0.90678	1	0.95339
	Mixed	1.01e-13	366	403	115	112	108	0.93913	0.964286	0.951708
	Nonsymonymous	1.01e-13	384	408	112	122	112	1	0.918033	0.959016
	Mixed	1.65e-13	367	391	118	115	111	0.940678	0.965217	0.952948
	Mixed	1.65e-13	366	397	115	113	108	0.93913	0.955752	0.947441
	Nonsymonymous	1.65e-13	386	408	113	122	112	0.99115	0.918033	0.954592
	Nonsymonymous	1.65e-13	397	408	113	122	112	0.99115	0.918033	0.954592
	Mixed	1.91e-13	366	391	115	115	109	0.947826	0.947826	0.947826
	Nonsymonymous	2.33e-13	403	408	112	122	111	0.991071	0.909836	0.950454
	Mixed	2.41e-13	366	401	115	107	104	0.904348	0.971963	0.938155
	Nonsymonymous	5.77e-13	401	408	107	122	107	1	0.877049	0.938525
	Mixed	1.18e-12	367	408	118	122	113	0.957627	0.92623	0.941928
	Nonsymonymous	1.4e-12	391	408	115	122	111	0.965217	0.909836	0.937527
	Mixed	3.76e-12	366	408	115	122	110	0.956522	0.901639	0.929081
	Mixed	1.9e-11	377	384	107	112	98	0.915888	0.875	0.895444
	Mixed	1.9e-11	377	403	107	112	98	0.915888	0.875	0.895444
	Mixed	2.32e-11	377	401	107	107	95	0.88785	0.88785	0.88785
	Mixed	3.15e-11	377	386	107	113	98	0.915888	0.867257	0.891572
	Symonymous	6.35e-11	367	377	118	107	100	0.847458	0.934579	0.891019
	Mixed	8.12e-11	377	397	107	113	97	0.906542	0.858407	0.882475
	Symonymous	8.5e-11	366	377	115	107	98	0.852174	0.915888	0.884031
	Mixed	8.5e-11	377	391	107	115	98	0.915888	0.852174	0.884031
	Symonymous	2.92e-10	363	378	27	47	27	1	0.574468	0.787234
	Symonymous	7.54e-10	329	332	26	26	20	0.769231	0.769231	0.769231
	Symonymous	1.89e-09	377	418	107	101	87	0.813084	0.861386	0.837235
	Nonsymonymous	2.47e-09	349	401	84	107	77	0.916667	0.719626	0.818146
	Mixed	2.68e-09	377	408	107	122	98	0.915888	0.803279	0.859583
	Mixed	4.58e-09	401	418	107	101	86	0.803738	0.851485	0.827612
	Nonsymonymous	2.08e-08	349	384	84	112	77	0.916667	0.6875	0.802083
	Nonsymonymous	2.32e-08	349	404	84	70	57	0.678571	0.814286	0.746429
	Nonsymonymous	3.04e-08	349	386	84	113	77	0.916667	0.681416	0.799041
	Mixed	3.65e-08	349	367	84	118	79	0.940476	0.669492	0.804984
	Mixed	4.33e-08	384	418	112	101	86	0.767857	0.851485	0.809671
	Mixed	4.33e-08	403	418	112	101	86	0.767857	0.851485	0.809671
	Nonsymonymous	4.72e-08	349	403	84	112	76	0.904762	0.678571	0.791667
	Mixed	6.55e-08	386	418	113	101	86	0.761062	0.851485	0.806274
	Mixed	6.55e-08	391	418	115	101	87	0.756522	0.861386	0.808954
	Nonsymonymous	6.74e-08	349	397	84	113	76	0.904762	0.672566	0.788664
	Nonsymonymous	1.45e-07	349	391	84	115	76	0.904762	0.66087	0.782816
	Mixed	1.45e-07	397	418	113	101	85	0.752212	0.841584	0.796898
	Mixed	3.44e-07	349	366	84	115	75	0.892857	0.652174	0.772516
	Symonymous	5.04e-07	367	418	118	101	86	0.728814	0.851485	0.790149
	Mixed	5.04e-07	349	377	84	107	71	0.845238	0.663551	0.754395
	Symonymous	7.33e-07	366	418	115	101	84	0.730435	0.831683	0.781059
	Nonsymonymous	7.86e-07	349	408	84	122	77	0.916667	0.631148	0.773907
	Mixed	1.06e-06	408	418	122	101	87	0.713115	0.861386	0.78725
	Mixed	1.53e-05	377	404	107	70	59	0.551402	0.842857	0.69713
	Mixed	1.85e-05	349	418	84	101	64	0.761905	0.633663	0.697784
	Nonsymonymous	0.000169613	401	404	107	70	56	0.523364	0.8	0.661682
	Mixed	0.000310237	404	418	70	101	53	0.757143	0.524752	0.640948
	Nonsymonymous	0.000539823	393	400	6	11	5	0.833333	0.454545	0.643939
	Nonsymonymous	0.000630594	384	404	112	70	56	0.5	0.8	0.65
	Nonsymonymous	0.000630594	403	404	112	70	56	0.5	0.8	0.65
	Nonsymonymous	0.000655966	391	404	115	70	57	0.495652	0.814286	0.654969
	Nonsymonymous	0.000795956	386	404	113	70	56	0.495575	0.8	0.647788
	Mixed	0.00130154	366	404	115	70	56	0.486957	0.8	0.643478
	Mixed	0.00133895	367	404	118	70	57	0.483051	0.814286	0.648668
	Nonsymonymous	0.00155634	397	404	113	70	55	0.486726	0.785714	0.63622
	Nonsymonymous	0.00639533	404	408	70	122	56	0.8	0.459016	0.629508
a Both codon changes are nonsynonymous or both codon changes are synonymous or one of the changes is nonysynonymous and one is synonymous
b FDR, False Discovery Rate
c Those sequences that have a different codon to the most frequently occuring codon
