# Supplementary material for: Synonymous Co-Variation across the E1/E2 Gene Junction of Hepatitis C Virus Defines Virion Fitness
Source: PLoS One. 2016 Nov 23;11(11):e0167089. doi: 10.1371/journal.pone.0167089 (PMC5120871; doi:10.1371/journal.pone.0167089)
Supplement: S5 Table — (XLSX) [file pone.0167089.s006.xlsx]

## Sheet: L1b_signif_sites_odds_rat
S5 Table. Odds of participation in a significant co-evolutionary events in L1b sequences ranked in order of p-value
Available sequences	Mutation Typea	p-value (FDR corrected)b	Site 1	Site 2	Total Changes Site 1c	Total Changes Site 2	Total Paired Changes	Odds of mutation participating in a pairwise change		Combined Odds
								Site 1	Site2
290	Mixed	1.15e-17	377	384	111	111	108	0.972973	0.972973	0.972973
	Synonymous	2.04e-15	359	363	37	40	35	0.945946	0.875	0.910473
	Mixed	5.57e-15	363	379	40	44	37	0.925	0.840909	0.882955
	Mixed	1.28e-13	359	379	37	44	34	0.918919	0.772727	0.845823
	Mixed	3.32e-12	377	385	111	135	108	0.972973	0.8	0.886486
	Nonsynonymous	3.32e-12	384	385	111	135	108	0.972973	0.8	0.886486
	Nonsynonymous	1.36e-11	404	405	131	156	130	0.992366	0.833333	0.91285
	Synonymous	1.58e-11	363	415	40	62	38	0.95	0.612903	0.781452
	Mixed	5.39e-11	379	415	44	62	39	0.886364	0.629032	0.757698
	Mixed	8.44e-11	363	403	40	66	38	0.95	0.575758	0.762879
	Synonymous	1.47e-10	342	363	68	40	38	0.558824	0.95	0.754412
	Nonsynonymous	1.47e-10	399	405	133	156	128	0.962406	0.820513	0.891459
	Synonymous	1.47e-10	351	411	62	63	46	0.741935	0.730159	0.736047
	Synonymous	1.47e-10	342	415	68	62	48	0.705882	0.774194	0.740038
	Synonymous	1.47e-10	359	415	37	62	35	0.945946	0.564516	0.755231
	Mixed	5.82e-10	359	403	37	66	35	0.945946	0.530303	0.738124
	Synonymous	8.18e-10	329	342	63	68	47	0.746032	0.691176	0.718604
	Nonsynonymous	3.37e-09	379	403	44	66	37	0.840909	0.560606	0.700758
	Synonymous	4.99e-09	342	359	68	37	34	0.5	0.918919	0.709459
	Mixed	7.03e-09	342	379	68	44	37	0.544118	0.840909	0.692513
	Nonsynonymous	1.53e-08	397	405	174	156	147	0.844828	0.942308	0.893568
	Nonsynonymous	1.68e-08	397	404	174	131	130	0.747126	0.992366	0.869746
	Synonymous	1.86e-08	329	363	63	40	33	0.52381	0.825	0.674405
	Synonymous	2.63e-08	377	411	111	63	59	0.531532	0.936508	0.73402
	Mixed	2.63e-08	384	411	111	63	59	0.531532	0.936508	0.73402
	Mixed	3.25e-08	345	390	53	98	49	0.924528	0.5	0.712264
	Mixed	4.37e-08	329	379	63	44	34	0.539683	0.772727	0.656205
	Nonsynonymous	1.82e-07	349	385	112	135	95	0.848214	0.703704	0.775959
	Mixed	2.27e-07	342	399	68	133	67	0.985294	0.503759	0.744527
	Nonsynonymous	2.32e-07	403	404	66	131	65	0.984848	0.496183	0.740516
	Nonsynonymous	3.08e-07	399	404	133	131	104	0.781955	0.793893	0.787924
	Synonymous	4.57e-07	327	351	28	62	25	0.892857	0.403226	0.648041
	Mixed	5.08e-07	337	359	92	37	36	0.391304	0.972973	0.682139
	Synonymous	5.81e-07	329	359	63	37	29	0.460317	0.783784	0.622051
	Mixed	1.07e-06	337	363	92	40	37	0.402174	0.925	0.663587
	Synonymous	1.18e-06	345	389	53	32	24	0.45283	0.75	0.601415
	Mixed	1.8e-06	404	415	131	62	60	0.458015	0.967742	0.712879
	Mixed	3.02e-06	399	415	133	62	60	0.451128	0.967742	0.709435
	Mixed	3.44e-06	342	404	68	131	63	0.926471	0.480916	0.703693
	Synonymous	3.44e-06	351	377	62	111	53	0.854839	0.477477	0.666158
	Nonsynonymous	3.44e-06	337	379	92	44	38	0.413043	0.863636	0.63834
	Mixed	3.44e-06	351	384	62	111	53	0.854839	0.477477	0.666158
	Synonymous	3.44e-06	366	414	17	15	10	0.588235	0.666667	0.627451
	Mixed	4.14e-06	403	415	66	62	38	0.575758	0.612903	0.59433
	Mixed	7.61e-06	385	411	135	63	60	0.444444	0.952381	0.698413
	Mixed	1.36e-05	390	409	98	42	37	0.377551	0.880952	0.629252
	Mixed	1.74e-05	349	411	112	63	52	0.464286	0.825397	0.644841
	Synonymous	1.74e-05	378	411	27	63	22	0.814815	0.349206	0.582011
	Mixed	1.81e-05	359	392	37	28	17	0.459459	0.607143	0.533301
	Mixed	2.44e-05	349	351	112	62	51	0.455357	0.822581	0.638969
	Nonsynonymous	2.45e-05	397	399	174	133	120	0.689655	0.902256	0.795955
	Synonymous	4e-05	409	410	42	15	13	0.309524	0.866667	0.588095
	Nonsynonymous	4.17e-05	403	405	66	156	66	1	0.423077	0.711538
	Synonymous	4.84e-05	351	378	62	27	21	0.33871	0.777778	0.558244
	Mixed	5.45e-05	342	405	68	156	67	0.985294	0.429487	0.707391
	Synonymous	7.77e-05	329	415	63	62	34	0.539683	0.548387	0.544035
	Mixed	8.72e-05	342	403	68	66	37	0.544118	0.560606	0.552362
	Synonymous	0.000102576	327	411	28	63	21	0.75	0.333333	0.541667
	Mixed	0.000138301	389	403	32	66	23	0.71875	0.348485	0.533617
	Mixed	0.000192303	363	404	40	131	40	1	0.305344	0.652672
	Mixed	0.000221844	366	398	17	44	13	0.764706	0.295455	0.53008
	Mixed	0.000252461	345	404	53	131	48	0.90566	0.366412	0.636036
	Mixed	0.000263262	363	399	40	133	40	1	0.300752	0.650376
	Mixed	0.000335023	327	337	28	92	25	0.892857	0.271739	0.582298
	Mixed	0.000369758	405	415	156	62	60	0.384615	0.967742	0.676179
	Nonsynonymous	0.000371335	349	384	112	111	72	0.642857	0.648649	0.645753
	Synonymous	0.000386617	345	410	53	15	13	0.245283	0.866667	0.555975
	Mixed	0.000393023	327	349	28	112	28	1	0.25	0.625
	Nonsynonymous	0.000569212	379	392	44	28	16	0.363636	0.571429	0.467532
	Mixed	0.000573172	359	399	37	133	37	1	0.278195	0.639098
	Mixed	0.000666481	349	377	112	111	71	0.633929	0.63964	0.636784
	Mixed	0.000733676	363	392	40	28	15	0.375	0.535714	0.455357
	Mixed	0.000755944	351	385	62	135	53	0.854839	0.392593	0.623716
	Synonymous	0.000854815	327	377	28	111	27	0.964286	0.243243	0.603764
	Mixed	0.000854815	327	384	28	111	27	0.964286	0.243243	0.603764
	Nonsynonymous	0.000872092	398	399	44	133	41	0.931818	0.308271	0.620044
	Synonymous	0.000906814	329	365	63	16	14	0.222222	0.875	0.548611
	Mixed	0.00109031	404	409	131	42	39	0.29771	0.928571	0.613141
	Nonsynonymous	0.00111887	397	403	174	66	66	0.37931	1	0.689655
	Mixed	0.00137428	329	403	63	66	32	0.507937	0.484848	0.496392
	Mixed	0.00142355	398	410	44	15	11	0.25	0.733333	0.491667
	Mixed	0.00144907	342	397	68	174	67	0.985294	0.385057	0.685176
	Mixed	0.00144907	399	409	133	42	39	0.293233	0.928571	0.610902
	Nonsynonymous	0.0017442	390	405	98	156	81	0.826531	0.519231	0.672881
	Nonsynonymous	0.00174638	379	399	44	133	40	0.909091	0.300752	0.604921
	Synonymous	0.00179822	341	347	16	28	9	0.5625	0.321429	0.441964
	Mixed	0.0018897	359	404	37	131	35	0.945946	0.267176	0.606561
	Mixed	0.0018897	345	405	53	156	51	0.962264	0.326923	0.644594
	Nonsynonymous	0.00210089	337	392	92	28	23	0.25	0.821429	0.535714
	Mixed	0.00210089	337	415	92	62	39	0.423913	0.629032	0.526473
	Nonsynonymous	0.00257669	379	404	44	131	39	0.886364	0.29771	0.592037
	Mixed	0.00344213	329	404	63	131	50	0.793651	0.381679	0.587665
	Nonsynonymous	0.00356758	337	403	92	66	40	0.434783	0.606061	0.520422
	Mixed	0.00479971	329	399	63	133	50	0.793651	0.37594	0.584795
	Mixed	0.00479971	398	409	44	42	18	0.409091	0.428571	0.418831
	Synonymous	0.00479971	421	422	2	2	2	1	1	1
	Mixed	0.004854	345	403	53	66	27	0.509434	0.409091	0.459262
	Nonsynonymous	0.00524492	390	398	98	44	31	0.316327	0.704545	0.510436
	Nonsynonymous	0.00545797	392	399	28	133	28	1	0.210526	0.605263
	Synonymous	0.00558379	345	409	53	42	20	0.377358	0.47619	0.426774
	Nonsynonymous	0.00568646	392	398	28	44	14	0.5	0.318182	0.409091
	Mixed	0.00568646	363	405	40	156	40	1	0.25641	0.628205
	Mixed	0.00568646	398	414	44	15	10	0.227273	0.666667	0.44697
	Mixed	0.00568646	397	415	174	62	60	0.344828	0.967742	0.656285
	Synonymous	0.0059891	342	365	68	16	13	0.191176	0.8125	0.501838
	Synonymous	0.00632551	367	381	4	7	3	0.75	0.428571	0.589286
	Mixed	0.00645729	327	385	28	135	28	1	0.207407	0.603704
	Synonymous	0.00798729	329	332	63	11	10	0.15873	0.909091	0.533911
	Nonsynonymous	0.00980457	398	405	44	156	42	0.954545	0.269231	0.611888
	Synonymous	0.00983357	363	373	40	25	12	0.3	0.48	0.39
	Mixed	0.00983357	359	405	37	156	37	1	0.237179	0.61859
a Both codon changes are nonsynonymousymous or both codon changes are synonymousymous or one of the changes is nonysynonymousymous and one is synonymousymous
b FDR, False Discovery Rate
c Those sequences that have a different codon to the most frequently occuring codon
